# Supplementary material for: Daily 1 km terrain resolving maps of surface fine particulate matter for the western United States 2003–2021
Source: Sci Data. 2022 Aug 2;9:466. doi: 10.1038/s41597-022-01488-y (PMC9345996; doi:10.1038/s41597-022-01488-y)
Supplement: Supplementary file 1 — Supplementary information [file 41597_2022_1488_MOESM1_ESM.xlsx]

## Sheet: Sheet1
	Source	Initial resolution	Name
	NED DEM1	250m	Morphometric protection index2
	NED DEM1	250m	700m Local Minima function
	NED DEM1	250m	2500m Local Minima function
	NED DEM1	250m	5km Local Minima function
	NED DEM1	250m	10km Local Minima function
	NED DEM1	250m	15km Local Minima function
	NED DEM1	250m	20km Local Minima function
	NED DEM1	250m	25km Local Minima function
	NED DEM1	250m	50km Local Minima function
	MODIS	1km	MOD11A1 Monthly average daytime Land Surface Temperature (LST)3
	MODIS	1km	MOD11A1 Monthly average nighttime Land Surface Temperature (LST)3
	EPA – SMOKE4	4km	100 - Population
	EPA – SMOKE4	4km	110 - Housing
	EPA – SMOKE4	4km	120 - Urban Population
	EPA – SMOKE4	4km	130 - Rural Population
	EPA – SMOKE4	4km	131 - Urban Housing
	EPA – SMOKE4	4km	132 - Suburban Housing
	EPA – SMOKE4	4km	133 - Exurban Housing
	EPA – SMOKE4	4km	134 - Rural Housing
	EPA – SMOKE4	4km	137 - Housing Change
	EPA – SMOKE4	4km	140 - Housing Change and Population
	EPA – SMOKE4	4km	150 - Residential Heating - Natural Gas
	EPA – SMOKE4	4km	160 - Residential Heating - Wood
	EPA – SMOKE4	4km	165 - 0.5 Residential Heating - Wood plus 0.5 Low Intensity Residential
	EPA – SMOKE4	4km	170 - Residential Heating - Distillate Oil
	EPA – SMOKE4	4km	180 - Residential Heating - Coal
	EPA – SMOKE4	4km	190 - Residential Heating - LP Gas
	EPA – SMOKE4	4km	200 - Urban Primary Road Miles
	EPA – SMOKE4	4km	205 - Extended Idle Locations
	EPA – SMOKE4	4km	210 - Rural Primary Road Miles
	EPA – SMOKE4	4km	220 - Urban Secondary Road Miles
	EPA – SMOKE4	4km	221 - Urban Unrestricted Roads
	EPA – SMOKE4	4km	230 - Rural Secondary Road Miles
	EPA – SMOKE4	4km	231 - Rural Unrestricted Roads
	EPA – SMOKE4	4km	240 - Total Road Miles
	EPA – SMOKE4	4km	250 - Urban Primary plus Rural Primary
	EPA – SMOKE4	4km	255 - 0.75 Total Roadway Miles plus 0.25 Population
	EPA – SMOKE4	4km	256 - Off-Network Short-Haul Trucks
	EPA – SMOKE4	4km	257 - Off-Network Long-Haul Trucks
	EPA – SMOKE4	4km	258 - Intercity Bus Terminals
	EPA – SMOKE4	4km	259 - Transit Bus Terminals
	EPA – SMOKE4	4km	260 - Total Railroad Miles
	EPA – SMOKE4	4km	261 - NTAD Total Railroad Density
	EPA – SMOKE4	4km	270 - Class 1 Railroad Miles
	EPA – SMOKE4	4km	271 - NTAD Class 1 2 3 Railroad Density
	EPA – SMOKE4	4km	272 - NTAD Amtrak Railroad Density
	EPA – SMOKE4	4km	273 - NTAD Commuter Railroad Density
	EPA – SMOKE4	4km	275 - ERTAC Rail Yards
	EPA – SMOKE4	4km	280 - Class 2 and 3 Railroad Miles
	EPA – SMOKE4	4km	300 - Low Intensity Residential
	EPA – SMOKE4	4km	301 - Med Intensity Residential
	EPA – SMOKE4	4km	302 - High Intensity Residential
	EPA – SMOKE4	4km	303 - Open Space
	EPA – SMOKE4	4km	310 - Total Agriculture
	EPA – SMOKE4	4km	311 - Total Agriculture without Orchards/Vineyards
	EPA – SMOKE4	4km	312 - Orchards/Vineyards
	EPA – SMOKE4	4km	318 - Pasture Land
	EPA – SMOKE4	4km	319 - Crop Land
	EPA – SMOKE4	4km	320 - Forest Land
	EPA – SMOKE4	4km	330 - Strip Mines/Quarries
	EPA – SMOKE4	4km	340 - Land
	EPA – SMOKE4	4km	346 - County Area
	EPA – SMOKE4	4km	350 - Water
	EPA – SMOKE4	4km	400 - Rural Land Area
	EPA – SMOKE4	4km	500 - Commercial Land
	EPA – SMOKE4	4km	505 - Industrial Land
	EPA – SMOKE4	4km	506 - Education
	EPA – SMOKE4	4km	507 - Heavy Light Construction Industrial Land
	EPA – SMOKE4	4km	510 - Commercial plus Industrial
	EPA – SMOKE4	4km	512 - Commercial plus Residential
	EPA – SMOKE4	4km	515 - Commercial plus Institutional Land
	EPA – SMOKE4	4km	520 - Commercial plus Industrial plus Institutional
	EPA – SMOKE4	4km	525 - Golf Courses plus Institutional plus Industrial plus Commercial
	EPA – SMOKE4	4km	526 - Residential - Non-Institutional
	EPA – SMOKE4	4km	527 - Single Family Residential
	EPA – SMOKE4	4km	530 - Residential - High Density
	EPA – SMOKE4	4km	535 - Residential + Commercial + Industrial + Institutional + Government
	EPA – SMOKE4	4km	540 - Retail Trade (COM1)
	EPA – SMOKE4	4km	545 - Personal Repair (COM3)
	EPA – SMOKE4	4km	550 - Retail Trade (COM1) plus Personal Repair (COM3)
	EPA – SMOKE4	4km	555 - Professional/Technical (COM4) plus General Government (GOV1)
	EPA – SMOKE4	4km	560 - Hospital (COM6)
	EPA – SMOKE4	4km	565 - Medical Office/Clinic (COM7)
	EPA – SMOKE4	4km	570 - Heavy and High Tech Industrial (IND1 + IND5)
	EPA – SMOKE4	4km	575 - Light and High Tech Industrial (IND2 + IND5)
	EPA – SMOKE4	4km	580 - Food, Drug, Chemical Industrial (IND3)
	EPA – SMOKE4	4km	585 - Metals and Minerals Industrial (IND4)
	EPA – SMOKE4	4km	590 - Heavy Industrial (IND1)
	EPA – SMOKE4	4km	595 - Light Industrial (IND2)
	EPA – SMOKE4	4km	596 - Industrial plus Institutional plus Hospitals
	EPA – SMOKE4	4km	600 - Gas Stations
	EPA – SMOKE4	4km	650 - Refineries and Tank Farms
	EPA – SMOKE4	4km	675 - Refineries and Tank Farms and Gas Stations
	EPA – SMOKE4	4km	680 - Oil and Gas Wells
	EPA – SMOKE4	4km	689 - Gas production at all wells
	EPA – SMOKE4	4km	690 - Oil production at all wells
	EPA – SMOKE4	4km	691 - Well count - CBM wells
	EPA – SMOKE4	4km	692 - Spud count
	EPA – SMOKE4	4km	693 - Well count - all wells
	EPA – SMOKE4	4km	694 - Oil production at oil wells
	EPA – SMOKE4	4km	695 - Well count - oil wells
	EPA – SMOKE4	4km	696 - Gas production at gas wells
	EPA – SMOKE4	4km	697 - Oil production at gas wells
	EPA – SMOKE4	4km	698 - Well count - gas wells
	EPA – SMOKE4	4km	699 - Gas production at CBM wells
	EPA – SMOKE4	4km	710 - Airport Points
	EPA – SMOKE4	4km	711 - Airport Areas
	EPA – SMOKE4	4km	720 - Military Airports
	EPA – SMOKE4	4km	800 - Marine Ports
	EPA – SMOKE4	4km	801 - Port Areas
	EPA – SMOKE4	4km	802 - Shipping Lanes
	EPA – SMOKE4	4km	803 - Gulf Shipping Lanes
	EPA – SMOKE4	4km	805 - Offshore Shipping Area
	EPA – SMOKE4	4km	806 - Offshore Shipping NEI2011 NOx
	EPA – SMOKE4	4km	807 - Navigable Waterway Miles
	EPA – SMOKE4	4km	808 - Gulf Tug Zone Area
	EPA – SMOKE4	4km	810 - Navigable Waterway Activity
	EPA – SMOKE4	4km	820 - Ports NEI2011 NOx
	EPA – SMOKE4	4km	850 - Golf Courses
	EPA – SMOKE4	4km	860 - Mines
	EPA – SMOKE4	4km	861 - Construction and Mining
	EPA – SMOKE4	4km	862 - Quarries
	EPA – SMOKE4	4km	870 - Wastewater Treatment Facilities
	EPA – SMOKE4	4km	880 - Drycleaners
	EPA – SMOKE4	4km	890 - Commercial Timber
References
1	Gesch, D., Oimoen, M., Greenlee, S., Nelson, C., Steuck, M., & Tyler, D. (2002). The national elevation dataset. Photogrammetric engineering and remote sensing, 68(1), 5-32.
2	Yokoyama, R., Shirasawa, M., & Pike, R. J. (2002). Visualizing topography by openness: a new application of image processing to digital elevation models. Photogrammetric engineering and remote sensing, 68(3), 257-266.
3	Wan, Z. (2006). MODIS land surface temperature products users’ guide. Institute for Computational Earth System Science, University of California: Santa Barbara, CA, USA, 805.
4	https://www.cmascenter.org/download/data.cfm
